# Supplementary material for: VM Capacity-Aware Scheduling within Budget Constraints in IaaS Clouds
Source: PLoS One. 2016 Aug 8;11(8):e0160456. doi: 10.1371/journal.pone.0160456 (PMC4976937; doi:10.1371/journal.pone.0160456)
Supplement: S2 File — (XLSX) [file pone.0160456.s002.xlsx]

## Sheet: Sheet1
Steady Example 24
70	CA			SF			SS
	Cost (BTUs)	Slowdown		Cost (BTUs)	Slowdown		Cost (BTUs)	Slowdown
	119	0.656		121	1.505		130	0.57																98	48.4334
	120	0.633		124	1.42		109	4.32													28.0016	4.76	2.5824	99	44
	120	0.755		120	1.625		102	20													25.4192			100	39.5666
	114	1.0265		115	2.606		98	35																101	35.1332
	109	3.58		108	9.731																28.0016			102	30.6998
	107	4.76		107	12.75																25.4192			103	26.2664
	98	28.0016		98	48.4334																22.8368			104	21.833
																					20.2544			105	17.3996
50	127	0.7		123	1		134	0.74													17.672			106	12.9662
	122	0.86		119	1.18		114	3.51													15.0896			107	12.75
	116	2.04		113	1.45		113	3.58													12.5072			108	9.731
	111	4.22		109	9.45		111	4.3													9.9248			109	8.6
	106	7.3		106	12.61		98	37													7.3424			110	7.469
	98	31.52		98	45.67																			111	6.338
																								112	5.207
33	127	0.72		118	1.05		135	0.73																113	4.076
	122	0.93		120	1.19		115	2.15																114	2.945
	116	1.73		113	1.64		111	4.78																115	2.606
	111	4.82		108	4.95		110	5.01																116	2.4
	106	7.6		107	7.92		98	33																117	2.194
	98	32.15		98	31.17																			118	1.988
																								119	1.782
																								120	1.625
Steady Example 26																								121	1.505
	129	1.021		133	1.596		139	1.43																122
	130	1.063		134	1.686		126	2.15																123
	129	1.61		128	2.736		118	4.93																124
	124	1.78		127	3.285		114	9.12																125
	113	7.47		116	16.003		111	17.1																126
	109	14.3		113	29.8118																			127
																								128
																								129
	139	1.5		136	1.577		146	2.2																130
	137	1.5		136	1.6		134	3.57																131
	128	2.22		128	2.36		125	3.98																132
	129	3.44		126	3.73		119	18.14																133
	114	11.74		114	12.94		121	11.6																134
	118	19.93		11	22.5																			135
	139	1.67		137	1.57		142	2.13
	135	1.64		134	1.85		133	2.55
	132	2.54		131	2.79		122	4.93
	126	3.21		127	3.41		121	5.12
	116	15.16		115	14.08		120	9.17
	113	24.82		113	23.29
Bursty Example 28
	198	1.8771		193	2.2668		206	1.8
	198	1.877		193	2.2668		184	3.19
	195	1.824		194	2.2712		179	22.61
	188	2.4806		194	2.38		144	5.55
	184	2.797		190	4.97		134	15.59
	180	24.08		186	26.88
	199	1.78		197	2.05		221	1.94
	203	1.78		196	2.09		190	3.19
	198	1.83		194	2.16		188	3.38
	190	2.53		187	2.681		155	4.68
	182	23.37		180	24.69
	200	1.81		198	2.02		211	1.95
	203	1.81		198	2.02		192	2.31
	203	1.81		193	2.173		189	2.72
	197	1.91		187	2.83		154	4.84
	188	2.62		178	23.9		136	8.81
	180	24.25
Bursty Example 29
	195	0.5		195	0.7		195	0.6
	182	1		188	1.746		189	2.39
	181	1.34		184	1.986		182	3.97
	180	1.977		180	3.152		170	12.44
	164	11.943		167	15.3		155	26
	154	21.74		155	28.99
	195	1.05		195	1.29		195	1.92
	189	1.1		184	1.59		185	2.59
	186	1.68		182	1.88		180	4.13
	182	3.81		178	3.9		170	11.44
	166	14.03		164	16.43		155	26
	155	23.04		155	26.93
	195	1.46		195	1.38		195	2.08
	191	1.59		190	1.56		185	2.53
	189	1.85		183	1.77		180	5
	179	3.99		182	3.38		175	9.7
	164	14.75		164	16.26		155	27
	154	25.92		156	25.35
Steady Example 24
	Cost (BTUs)	Deteroration	Inaccurate assignments			Cost (BTUs)	Deteroration	Inaccurate assignments			Cost (BTUs)	Deteroration	Inaccurate assignments
	122	163	135			121	184	165			120	361	289
	120	203	172			124	223	197			115	390	357
	120	202	174			120	295	264			110	419	372
	114	245	217			115	325	298			105	442	401
	109	247	217			108	345	303			98	467	412
	107	286	254			107	364	323
	98	215	162			98	376	328
	127	281	249			123	292	252			120	295	221
	122	310	269			119	324	278			115	318	270
	116	300	250			113	312	264			110	360	301
	112	287	239			109	303	250			105	401	368
	106	294	255			106	331	286			98	418	376
	98	220	183			98	251	198
	124	275	234			121	273	240			120	340	292
	123	262	225			120	281	241			115	372	331
	116	324	285			113	327	274			110	388	351
	111	292	255			108	283	245			105	398	383
	106	285	248			107	281	241			98	420	410
	98	223	157			98	220	190
Bursty Example 29
	195	227	62			195	327	91			195	459	130
	184	247	66			188	356	94			175	550	175
	181	245	62			184	416	112			155	675	186
	179	241	64			180	512	136
	167	225	68			167	603	163
	155	220	61			155	621	166
	195	350	91			195	353	94			195	390	109
	189	365	96			184	453	117			175	483	127
	186	377	104			182	453	117			155	638	168
	182	379	109			181	440	118
	166	400	112			164	458	119
	155	441	125			155	494	134
	195	429	109			195	441	115			195	408	113
	191	426	111			190	443	118			175	495	120
	189	472	120			185	480	127			155	602	157
	179	466	123			182	462	124
	164	420	111			164	416	109
	155	450	123			155	446	118
